# Supplementary material for: Development of a Hydrocortisone Orodispersible Thin Film Containing Its Succinate Prodrug
Source: Pharmaceuticals (Basel). 2025 Jan 13;18(1):86. doi: 10.3390/ph18010086 (PMC11768698; doi:10.3390/ph18010086)
Supplement: Supplementary file 1 [file pharmaceuticals-18-00086-s001.zip]

Archive with 1 entries (1 files):
- pharmaceuticals-3355325-supplementary.pdf
